# Supplementary material for: Antinociceptive antibiotics-loaded into solid lipid nanoparticles of prolonged release: Measuring pharmacological efficiency and time span on chronic monoarthritis rats
Source: PLoS One. 2018 Apr 12;13(4):e0187473. doi: 10.1371/journal.pone.0187473 (PMC5896893; doi:10.1371/journal.pone.0187473)
Supplement: S1 Table — (XLSX) [file pone.0187473.s001.xlsx]

## Sheet: Minocycline
			poloxamer
		Mean Abs	drug [ug/ml]	% EC	SEM
	compritol	0.753	301.2	39.76	5.8		drug [ug/ml]	Abs	R2	equation
	08:02:00	0.603	241.2	51.76	5.6		50	0.048	0.954	ABS=0,0025*[drug]
	06:02:00	0.692	276.8	44.64	5.4		100	0.096
	05:05:00	0.42	168	66.4	5.948		200	0.463
	04:06:00	0.526	210.4	57.92	6		300	0.745
	02:08:00	0.75	300	40	5.7		400	1.045
	stearic	0.742	296.8	40.64	5.948
			tween 80
		Mean Abs	drug [ug/ml]	% EC	SEM
	compritol	0.875	350	30	1.8
	08:02:00	0.846	338.4	32.32	1.7
	06:02:00	0.841	336.4	32.72	1.6
	05:05:00	0.788	315.2	36.96	1.903
	04:06:00	0.758	303.2	39.36	2
	02:08:00	0.878	351.2	29.76	2
	stearic	0.875	350	30	1.8

## Sheet: ciprofloxacin
		poloxamer
		Mean Abs	drug [mg/ml]	% EC	SEM		drug mg/ml	Abs	R2	equation
	Compritol	1.262	3.28903	67.1097	5.7		1	0.386	0.998	ABS=0,3837*[drug]
	08:02:00	1.224	3.18999	68.1001	5.5		2	0.815
	06:02:00	1.539	4.01095	59.8905	5.596		3	1.184
	05:05:00	1.719	4.48006	55.1994	5.3		4	1.538
	04:06:00	1.103	2.87464	71.2536	5.5		5	1.875
	02:08:00	0.602	1.56893	84.3107	5.596		6.5	2.496
	stearic	1.46	3.80506	61.9494	5.7
		tween 80
		Mean Abs	drug [mg/ml]	% EC	SEM
	Compritol	2.017	5.25671	47.4329	2
	08:02:00	2.043	5.32447	46.7553	2.171
	06:02:00	1.66	4.3263	56.737	2.1
	05:05:00	1.839	4.79281	52.0719	1.8
	04:06:00	2.269	5.91347	40.8653	1.9
	02:08:00	1.886	4.9153	50.847	2.171
	stearic	2.258	5.88481	41.1519	2
