# Supplementary material for: Antinociceptive antibiotics-loaded into solid lipid nanoparticles of prolonged release: Measuring pharmacological efficiency and time span on chronic monoarthritis rats
Source: PLoS One. 2018 Apr 12;13(4):e0187473. doi: 10.1371/journal.pone.0187473 (PMC5896893; doi:10.1371/journal.pone.0187473)
Supplement: S5 Fig — (XLSX) [file pone.0187473.s006.xlsx]

## Sheet: Hoja1
	Days	% Released	[Mino]mg/ml		Abs	Abs	Abs	SD	SE	Y=mx
	0	0	0		0	0	0	0	0	m= 0.386
	1	23.2	0.911		0.34	0.35	0.36	0.01	0.0057735
	2	42.8	1.68		0.66	0.65	0.62	0.0208167	0.0120185
	3	62.8	2.46		0.9	0.94	0.99	0.0450925	0.0260342
	4	74.4	2.92		1.1	1.12	1	0.064291	0.0371184
	5	84.4	3.31		1.22	1.27	1.1	0.0873689	0.0504425
	6	94.4	3.7		1.38	1.42	1.39	0.0208167	0.0120185
	7	98.4	3.93		1.49	1.51	1.5	0.01	0.0057735
	Days	% Released	[Cipro]mg/ml		Abs	Abs	Abs	SD	SE	Y=mx
	0	0	0		0	0	0	0	0	m= 0.4
	1	7.8	0.31		0.124	0.1	0.11	0.0120554	0.0069602
	2	18.2	0.5		0.2	0.22	0.19	0.0152753	0.00881917
	3	28.6	0.789		0.315	0.32	0.33	0.00763763	0.00440959
	4	38.6	1.06		0.424	0.43	0.44	0.0080829	0.00466667
	5	49	1.35		0.54	0.55	0.52	0.0152753	0.00881917
	6	59	1.63		0.65	0.66	0.66	0.0057735	0.00333333
	7	69	1.9		1.1	1.15	1.2	0.05	0.0288675
