# Supplementary material for: Antinociceptive antibiotics-loaded into solid lipid nanoparticles of prolonged release: Measuring pharmacological efficiency and time span on chronic monoarthritis rats
Source: PLoS One. 2018 Apr 12;13(4):e0187473. doi: 10.1371/journal.pone.0187473 (PMC5896893; doi:10.1371/journal.pone.0187473)
Supplement: S6 Fig — (XLSX) [file pone.0187473.s007.xlsx]

## Sheet: Hoja1
	mono rat
time	Cipro alone	Cipro nano	mono saline	Mino	control saline
0	172	131	85	148	240
0.3	190	185	105	164	240
0.7	190	205	110	148	240
1	195	190	130	180	240
1.3	210	185	90	218	240
1.7	190	205	130	190	240
2	190	205	140	200	240
24	160	121	74	140	240
48	172	131	85	140	240
72	172	131	85	148	240
96	172	131	85	148	240
120	172	131	85	148	240
144	172	131	85	148	240
168	172	131	85	148	240
AUC	28859	22651	14.687	25122	40320
AUC *10000	28.859	22.651	0.014687	25.122	40.32
