# Supplementary material for: Antinociceptive antibiotics-loaded into solid lipid nanoparticles of prolonged release: Measuring pharmacological efficiency and time span on chronic monoarthritis rats
Source: PLoS One. 2018 Apr 12;13(4):e0187473. doi: 10.1371/journal.pone.0187473 (PMC5896893; doi:10.1371/journal.pone.0187473)
Supplement: S7 Fig — (XLSX) [file pone.0187473.s008.xlsx]

## Sheet: Hoja1
	Normal rat
time (hrs)	cipro alone	cipro nano	mino alone	mino nano
0	165.333	208	181.333	240
2	240	248	208	282.667
24	154.667	229.333	160	245.333
48	176	208	160	202.667
24	165.333	208	181	240
48	165.333	208	181	240
72	165.333	208	181	240
96	165.333	208	181	240
120	165.333	208	181	240
144	165.333	208	181	240
168	165.333	208	181	240
SD	28	15.3333	17.3333	21.3333
	AUC 1 week	SD	AUC 1 week *1000	SD
cipro alone	28654	28	28.654	0.28
cipro nano	35914	15.3333	35.914	0.153333
mino alone	29745	17.3333	29.745	0.173333
mino nano	40058	21.3333	40.058	0.213333
